# Supplementary material for: Phytochemical Profile of Trigonella caerulea (Blue Fenugreek) Herb and Quantification of Aroma-Determining Constituents
Source: Plants (Basel). 2023 Mar 3;12(5):1154. doi: 10.3390/plants12051154 (PMC10005085; doi:10.3390/plants12051154)
Supplement: Supplementary file 1 [file plants-12-01154-s001.zip]

Archive with 1 entries (1 files):
- plants-2244498-supplementary.pdf
